# Supplementary material for: Monotherapy with Biologics for Generalized Pustular Psoriasis: A Systematic Review of Comparative Interventional Studies with an Exploratory Network Meta-Analysis
Source: Med Sci (Basel). 2026 Jun 11;14(2):307. doi: 10.3390/medsci14020307 (PMC13302897; doi:10.3390/medsci14020307)
Supplement: Supplementary file 1 [file medsci-14-00307-s001.zip]

Archive with 2 entries (2 files):
- Supplementary Materials May 27 2026.pdf
- medsci-4200244-supplementary-PRISMA NMA Checklist.pdf
